# Supplementary material for: The Inhibitory Effect of Toosendanin on the Growth and Development of Spodoptera litura
Source: Insects. 2026 Jul 16;17(7):732. doi: 10.3390/insects17070732 (PMC13411656; doi:10.3390/insects17070732)
Supplement: Supplementary file 1 [file insects-17-00732-s001.zip]

Archive with 1 entries (1 files):
- insects-4397934-supplementary.pdf
